# Supplementary material for: Relationship between soil and species diversity in typical forest stands in Xianrendong, Liaoning Province based on plant-soil feedback
Source: PLoS One. 2024 Jul 5;19(7):e0306568. doi: 10.1371/journal.pone.0306568 (PMC11226062; doi:10.1371/journal.pone.0306568)
Supplement: S1 File — (XLSX) [file pone.0306568.s001.xlsx]

## Sheet: Species diversity
Gleason abundance index
	Arbor layer	Shrub layer	Herbaceous layer
1	0.007	0.104	5.6
2	0.003	0.104	3.6
3	0.003	0.12	4
4	0.007	0.112	4.2
5	0.01	0.136	5.6
6	0.012	0.224	3.6
7	0.008	0.072	3.8
8	0.005	0.096	3.8
9	0.005	0.088	2.8
Shannon–Wiener diversity index
	Arbor layer	Shrub layer	Herbaceous layer
1	0.913	1.544	1.704
2	0.616	1.509	1.495
3	0.111	1.491	1.553
4	0.344	1.376	1.492
5	0.785	1.939	1.948
6	1.281	1.908	1.343
7	1.389	0.825	1.655
8	0.929	1.553	1.441
9	1.087	1.238	1.527
Simpson dominance index
	Arbor layer	Shrub layer	Herbaceous layer
1	0.479	0.75	0.715
2	0.425	0.737	0.713
3	0.046	0.659	0.721
4	0.161	0.651	0.721
5	0.405	0.829	0.819
6	0.649	0.788	0.707
7	0.721	0.457	0.748
8	0.574	0.739	0.65
9	0.659	0.644	0.741
Pielou’s evenness index
	Arbor layer	Shrub layer	Herbaceous layer
1	0.659	0.897	0.791
2	0.889	0.858	0.836
3	0.161	0.741	0.817
4	0.248	0.766	0.834
5	0.438	0.902	0.891
6	0.658	0.826	0.937
7	0.863	0.805	0.818
8	0.846	0.922	0.72
9	0.99	0.802	0.898
arbors	Gleason abundance index	Shannon–Wiener diversity index	Simpson dominance index	Pielou’s evenness index	mean
1	0.007	0.913	0.479	0.659	0.5145
2	0.003	0.616	0.425	0.889	0.48325
3	0.003	0.111	0.046	0.161	0.08025
4	0.007	0.344	0.161	0.248	0.19
5	0.01	0.785	0.405	0.438	0.4095
6	0.012	1.281	0.649	0.658	0.65
7	0.008	1.389	0.721	0.863	0.74525
8	0.005	0.929	0.574	0.846	0.5885
9	0.005	1.087	0.659	0.99	0.68525
mean	0.00666667	0.828333	0.457667	0.639111	0.482944
SD	0.00286744	0.394345	0.216487	0.279136	0.211647
CV	43.0116	47.6071	47.3022	43.6757	43.8243
shrubs	Gleason abundance index	Shannon–Wiener diversity index	Simpson dominance index	Pielou’s evenness index	mean
1	0.104	1.544	0.75	0.897	0.82375
2	0.104	1.509	0.737	0.858	0.802
3	0.12	1.491	0.659	0.741	0.75275
4	0.112	1.376	0.651	0.766	0.72625
5	0.136	1.939	0.829	0.902	0.9515
6	0.224	1.908	0.788	0.826	0.9365
7	0.072	0.825	0.457	0.805	0.53975
8	0.096	1.553	0.739	0.922	0.8275
9	0.088	1.238	0.644	0.802	0.693
mean	0.117333	1.487	0.694889	0.835444	0.783667
SD	0.0414836	0.316617	0.103176	0.0597181	0.118958
CV	35.3553	21.2923	14.8478	7.14806	15.1796
herbaceous	Gleason abundance index	Shannon–Wiener diversity index	Simpson dominance index	Pielou’s evenness index	mean
1	5.6	1.704	0.715	0.791	2.2025
2	3.6	1.495	0.713	0.836	1.661
3	4	1.553	0.721	0.817	1.77275
4	4.2	1.492	0.721	0.834	1.81175
5	5.6	1.948	0.819	0.891	2.3145
6	3.6	1.343	0.707	0.937	1.64675
7	3.8	1.655	0.748	0.818	1.75525
8	3.8	1.441	0.65	0.72	1.65275
9	2.8	1.527	0.741	0.898	1.4915
mean	4.11111	1.57311	0.726111	0.838	1.81208
SD	0.87489	0.166665	0.0419456	0.0607399	0.255592
CV	21.2811	10.5946	5.77674	7.2482	14.1049

## Sheet: Soil data
	1	2	3	4	5	6	7	8	9
Temperature (℃)	25.43	21.01	23.92	23.91	18.71	22.06	23.85	21.42	21.4
Compactness (kg/cm2)	11.78	16.94	20.59	15.43	16.47	18.74	18.86	20.06	16.47
Bulk weight(g/cm3)	1.1	1.38	1.23	1.16	0.92	1.12	1.48	1.36	1.18
Total porosity (%)	53.73	46.72	51.92	51.3	44.43	48.83	42.3	47.13	47.57
Capillary pore space (%)	31.67	36.87	36.47	36.43	25.53	31.05	33.6	34.3	33.1
Non-capillary pores	22.07	9.85	15.45	14.87	18.9	17.78	8.7	12.83	14.47
Sand grains （2～0.05mm）(%)	19.87	17.85	12.8	11.42	9.14	8.96	13.7	13.32	32.97
Silt grains（0.05～0.002mm）(%)	72.18	74.86	79.7	81.07	83.23	83.72	77.94	78.85	60.5
Clay grains（<0.002mm）(%)	6.88	7.29	7.5	7.51	7.63	7.33	8.36	7.83	6.53
Conductivity (ms/m)	42.33	38.8	25.73	42.93	30.6	62.33	28.73	32.27	36.67
pH	4.92	4.9	4.91	5.06	4.96	5.46	4.95	4.88	4.93
Organic matter (%)	3.74	2.97	4.21	5.14	7.81	9.48	3.51	5.32	2.85
Ca	4.656	3.618	5.093	5.651	4.817	7.808	4.209	4.987	2.566
Fe	48.634	48.979	46.018	43.562	44.494	42.333	43.096	44.007	102.202
K	23.953	23.73	20.034	20.766	19.8	19.72	26.485	24.422	16.606
Mg	7.809	8.094	7.473	7.87	7.791	7.105	6.995	7.394	9.49
N	4.968	4.632	5.571	6.13±0.297	7.099	7.854	4.729	5.981	3.437
P	0.386	0.266	0.323	0.432	0.51	0.977	0.357	0.501	0.24
Natural water content (%)	13.01	19.07	14.99	15.01	15.32	16.41	15.08	14.79	10.37
Soil water storage(mm)	141.73	299.57	300.8	242.83	259.23	107.92	311	234.3	119.83
Capillary water holding capacity (mm)	253.33	405.53	437.6	364.33	280.87	155.25	403.2	308.7	331
Drainage capacity (mm)	259.87	242.37	344.2	284.67	303.97	136.83	241.6	204.3	342.67
	Temperature (℃)	Compactness (kg/cm2)	Bulk weight(g/cm3)	Total porosity (%)	Capillary pore space (%)	Non-capillary pores	Sand grains （2～0.05mm）(%)	Silt grains（0.05～0.002mm）(%)	Clay grains（<0.002mm）(%)	Conductivity (ms/m)	pH	Organic matter (%)	Ca	Fe	K	Mg	N	P	Natural water content (%)	Soil water storage(mm)	Capillary water holding capacity (mm)	Drainage capacity (mm)
1	25.43	11.78	53.73	31.67	22.07	2.67	19.87	72.18	6.88	42.33	4.92	3.74	4.656	48.634	23.953	7.809	4.968	0.386	13.01	141.73	253.33	259.87
2	21.01	16.94	46.72	36.87	9.85	2.65	17.85	74.86	7.29	38.8	4.9	2.97	3.618	48.979	23.73	8.094	4.632	0.266	19.07	299.57	405.53	242.37
3	23.92	20.59	51.92	36.47	15.45	2.75	12.8	79.7	7.5	25.73	4.91	4.21	5.093	46.018	20.034	7.473	5.571	0.323	14.99	300.8	437.6	344.2
4	23.91	15.43	51.3	36.43	14.87	2.72	11.42	81.07	7.51	42.93	5.06	5.14	5.651	43.562	20.766	7.87	6.13	0.432	15.01	242.83	364.33	284.67
5	18.71	16.47	44.43	25.53	18.9	2.63	9.14	83.23	7.63	30.6	4.96	7.81	4.817	44.494	19.8	7.791	7.099	0.51	15.32	259.23	280.87	303.97
6	22.06	18.74	48.83	31.05	17.78	2.68	8.96	83.72	7.33	62.33	5.46	9.48	7.808	42.333	19.72	7.105	7.854	0.977	16.41	107.92	155.25	136.83
7	23.85	18.86	42.3	33.6	8.7	2.65	13.7	77.94	8.36	28.73	4.95	3.51	4.209	43.096	26.485	6.995	4.729	0.357	15.08	311	403.2	241.6
8	21.42	20.06	47.13	34.3	12.83	2.67	13.32	78.85	7.83	32.27	4.88	5.32	4.987	44.007	24.422	7.394	5.981	0.501	14.79	234.3	308.7	204.3
9	21.4	16.47	47.57	33.1	14.47	2.74	32.97	60.5	6.53	36.67	4.93	2.85	2.566	102.202	16.606	9.49	3.437	0.24	10.37	119.83	331	342.67
